# Supplementary material for: 2,9-Diiodo­hexa­cyclo­[9.3.1.12,6.14,8.19,13.01,8]octa­deca­ne
Source: Acta Crystallogr Sect E Struct Rep Online. 2012 Jul 4;68(Pt 8):o2340–1. doi: 10.1107/S1600536812026797 (PMC3414276; doi:10.1107/S1600536812026797)
Supplement: Supplementary file 2 [file e-68-o2340-Isup2.hkl]

# 
# h,k,l, Fc-squared, Fo-squared, sigma(Fo-squared) and status flag 
# 
data_I
_shelx_title ' SI5_1 in P1                 New: P-1' 
_shelx_refln_list_code          4 
_shelx_F_calc_maximum      116.15 
_exptl_crystal_F_000       237.99 
_reflns_d_resolution_high  0.8411 
 
loop_ 
 _symmetry_equiv_pos_as_xyz 
 'x, y, z' 
 '-x, -y, -z' 
 
_cell_length_a     6.8912 
_cell_length_b     6.9725 
_cell_length_c     8.9927 
_cell_angle_alpha  67.964 
_cell_angle_beta   74.368 
_cell_angle_gamma  78.258 
 
_shelx_F_squared_multiplier     1.000 
 
loop_ 
 _refln_index_h 
 _refln_index_k 
 _refln_index_l 
 _refln_F_squared_calc 
 _refln_F_squared_meas 
 _refln_F_squared_sigma 
 _refln_observed_status 
   1   0   0       14.34      136.86      8.13 o 
   2   0   0     2067.24     2223.67     25.84 o 
   3   0   0     6575.33     6787.39     66.21 o 
   4   0   0     1385.18     1322.75     35.38 o 
   5   0   0     2023.70     2092.51     55.35 o 
   6   0   0      924.50      905.35     33.42 o 
   7   0   0      367.03      360.89     26.23 o 
  -7   1   0      226.68      259.53     22.21 o 
  -6   1   0     3201.72     2875.09    245.03 o 
  -5   1   0      321.56      294.23     15.61 o 
  -4   1   0      497.35      465.94     14.82 o 
  -3   1   0     6255.67     6301.50    201.05 o 
  -2   1   0      521.99      396.84      9.42 o 
  -1   1   0     1822.56     1894.95     47.04 o 
   0   1   0     1289.35      937.87     29.87 o 
   1   1   0     6159.31     7067.13     77.20 o 
   2   1   0     1064.97     1279.87     44.51 o 
   3   1   0     2245.94     1926.17    152.14 o 
   4   1   0     3013.63     3259.73     74.90 o 
   5   1   0      180.32      179.14     16.97 o 
   6   1   0     1920.81     1875.33     56.41 o 
   7   1   0      889.54      890.33     43.55 o 
  -7   2   0        0.64        3.20      2.12 o 
  -6   2   0     1568.88     1558.42     53.60 o 
  -5   2   0     1319.42     1085.27    145.29 o 
  -4   2   0      150.07      153.23      6.92 o 
  -3   2   0     1785.35     1374.67     61.15 o 
  -2   2   0    10147.60    10480.29   1131.71 o 
  -1   2   0     1668.29     1943.65     54.73 o 
   0   2   0     7578.83     7739.06    200.38 o 
   1   2   0     4388.18     4776.23     66.65 o 
   2   2   0       77.10       66.25      4.68 o 
   3   2   0     8629.26    10402.43    235.22 o 
   4   2   0      846.72      696.79     48.87 o 
   5   2   0       49.04       90.12     17.91 o 
   6   2   0     1841.69     1859.96     93.86 o 
   7   2   0      611.58      638.58     56.93 o 
  -6   3   0     1116.35     1114.55     67.19 o 
  -5   3   0     1477.01     1453.83    165.80 o 
  -4   3   0       42.48       67.08     12.96 o 
  -3   3   0     4119.60     4361.17    120.94 o 
  -2   3   0     1415.02     1263.42     26.26 o 
  -1   3   0        2.55       22.33      3.81 o 
   0   3   0     3846.48     3845.12    180.20 o 
   1   3   0     3992.85     4267.84     52.33 o 
   2   3   0        3.83       15.34      2.28 o 
   3   3   0     2600.64     2330.31    215.38 o 
   4   3   0     2271.43     2426.34    103.47 o 
   5   3   0       24.16       17.31      8.42 o 
   6   3   0     1359.22     1368.16     84.31 o 
   7   3   0      845.72      974.49     75.89 o 
  -6   4   0      656.91      741.96     58.12 o 
  -5   4   0     1300.98     1339.11     73.58 o 
  -4   4   0      103.75      146.88     21.28 o 
  -3   4   0     2049.14     1960.17    133.92 o 
  -2   4   0     3059.98     3237.46    100.51 o 
  -1   4   0       22.97       31.04      5.16 o 
   0   4   0     2654.97     2569.77     94.39 o 
   1   4   0     3315.78     3460.29     70.98 o 
   2   4   0        8.54       12.91      5.41 o 
   3   4   0     1759.22     1579.98    131.48 o 
   4   4   0     1945.44     2014.43     99.74 o 
   5   4   0       29.92       30.35     12.64 o 
   6   4   0      622.84      685.55     62.19 o 
   7   4   0      889.79      851.04     74.49 o 
  -5   5   0     1080.99     1130.92     71.12 o 
  -4   5   0       74.89       53.86     13.79 o 
  -3   5   0     1036.11     1131.45     61.14 o 
  -2   5   0     1334.00     1355.20     96.79 o 
  -1   5   0      751.95      717.06     29.66 o 
   0   5   0     1631.01     1642.83    110.51 o 
   1   5   0     2861.03     2874.45     68.41 o 
   2   5   0      227.76      220.09     17.17 o 
   3   5   0      691.95      715.85     57.32 o 
   4   5   0     3056.17     3172.69    137.71 o 
   5   5   0       26.06       53.11     18.17 o 
   6   5   0      629.86      646.95     64.09 o 
  -4   6   0      225.65      191.11     27.35 o 
  -3   6   0      491.83      513.71     43.41 o 
  -2   6   0     3050.85     2870.65    104.08 o 
  -1   6   0        6.12       17.18      6.37 o 
   0   6   0      494.10      461.18     31.51 o 
   1   6   0     2058.84     2153.06     84.49 o 
   2   6   0      175.97      180.93     17.22 o 
   3   6   0      586.30      569.82     56.60 o 
   4   6   0      622.66      712.77     66.36 o 
   5   6   0      327.44      282.71     42.19 o 
  -2   7   0      969.77      976.41     61.14 o 
  -1   7   0      723.69      644.98     46.75 o 
   0   7   0      278.81      310.49     41.42 o 
   1   7   0      728.66      781.94     39.04 o 
   2   7   0     1483.95     1472.05     56.63 o 
   3   7   0      468.04      451.15     54.06 o 
   4   7   0     1074.97     1187.56     91.09 o 
  -3  -7   1     1004.20     1096.56     85.49 o 
  -2  -7   1       63.18       86.56     13.98 o 
  -1  -7   1      108.29      100.34     14.10 o 
   0  -7   1     1639.53     1445.73     72.88 o 
   1  -7   1      646.54      593.70     46.44 o 
  -4  -6   1        2.01        9.09      7.26 o 
  -3  -6   1     1710.92     1696.66    100.51 o 
  -2  -6   1     1628.17     1625.74     58.86 o 
  -1  -6   1      351.93      354.38     24.92 o 
   0  -6   1     1359.06     1337.36     59.00 o 
   1  -6   1     1097.01     1071.20     58.73 o 
   2  -6   1      132.12      114.42     19.26 o 
   3  -6   1      962.17     1054.64     64.64 o 
  -6  -5   1      535.95      597.29     63.65 o 
  -5  -5   1     1007.75     1007.74     79.10 o 
  -4  -5   1      178.31      172.92     29.58 o 
  -3  -5   1      475.24      518.14     49.58 o 
  -2  -5   1     2081.62     2184.47     64.25 o 
  -1  -5   1        4.37        6.10      2.72 o 
   0  -5   1     1623.56     1681.14    137.61 o 
   1  -5   1     1762.93     1796.49     70.89 o 
   2  -5   1      118.57      136.35     19.05 o 
   3  -5   1     1649.83     1697.41     77.11 o 
   4  -5   1     1058.09     1047.93     62.80 o 
   5  -5   1       62.61       82.64     18.49 o 
  -6  -4   1      670.03      724.18     67.20 o 
  -5  -4   1     1385.39     1351.24     86.57 o 
  -4  -4   1      277.34      295.86     36.90 o 
  -3  -4   1     2657.78     2786.09    115.52 o 
  -2  -4   1     2556.08     2614.22     73.82 o 
  -1  -4   1      103.06      104.19     11.21 o 
   0  -4   1     2211.33     2285.24     56.02 o 
   1  -4   1     3292.25     3213.34    140.42 o 
   2  -4   1      135.77      143.50     10.98 o 
   3  -4   1     1796.44     1727.58     72.49 o 
   4  -4   1     1613.20     1760.37     79.59 o 
   5  -4   1       80.22      121.98     21.01 o 
   6  -4   1      657.45      679.30     54.90 o 
  -7  -3   1       56.20       34.84     13.34 o 
  -6  -3   1      533.96      426.77     47.88 o 
  -5  -3   1     1889.59     2025.14    101.53 o 
  -4  -3   1      301.48      297.56     34.41 o 
  -3  -3   1     1242.84     1075.09    121.56 o 
  -2  -3   1     3710.56     3508.81    133.53 o 
  -1  -3   1      980.49     1016.12     33.09 o 
   0  -3   1     2184.53     2342.80     43.18 o 
   1  -3   1     5199.81     5144.83    164.57 o 
   2  -3   1      184.57      154.42      6.24 o 
   3  -3   1      904.91      935.29     47.85 o 
   4  -3   1     2882.88     3078.43    103.35 o 
   5  -3   1      252.63      315.28     32.11 o 
   6  -3   1      514.14      504.50     45.69 o 
  -7  -2   1      169.20      180.76     31.16 o 
  -6  -2   1      569.51      641.15     54.70 o 
  -5  -2   1     2398.43     2265.72    101.25 o 
  -4  -2   1      732.70      759.76     51.99 o 
  -3  -2   1     2635.15     2968.56    102.64 o 
  -2  -2   1     3335.55     3109.23    164.71 o 
  -1  -2   1     1279.28     1371.87     40.55 o 
   0  -2   1     1305.12     1386.41     27.17 o 
   1  -2   1     6264.94     6024.50     87.10 o 
   2  -2   1     1308.07     1222.40     45.72 o 
   3  -2   1      645.56      612.27     34.97 o 
   4  -2   1     3565.21     3776.08    110.89 o 
   5  -2   1      840.02      866.89     81.24 o 
   6  -2   1      559.31      549.04     30.88 o 
   7  -2   1     1143.33     1160.86     50.34 o 
  -7  -1   1      796.17      853.07     66.17 o 
  -6  -1   1      285.37      261.71     32.48 o 
  -5  -1   1     2255.23     2280.15     93.87 o 
  -4  -1   1     1062.21     1026.92     55.06 o 
  -3  -1   1       32.20      139.37     17.71 o 
  -2  -1   1    13180.73    13960.16    276.87 o 
  -1  -1   1     3408.70     3430.46     85.93 o 
   0  -1   1     1916.12     2254.44     81.71 o 
   1  -1   1     8060.78     7592.70    102.24 o 
   2  -1   1     4200.64     4494.98    100.95 o 
   3  -1   1     1130.15     1278.04     43.65 o 
   4  -1   1     4447.03     4489.17    135.97 o 
   5  -1   1      599.72      626.70     38.35 o 
   6  -1   1       72.03       77.02     10.82 o 
   7  -1   1     1364.93     1327.18    100.42 o 
  -7   0   1      399.08      377.59     27.61 o 
  -6   0   1       32.03       29.24      7.15 o 
  -5   0   1     4666.38     4502.49     98.69 o 
  -4   0   1      933.33      846.63     22.25 o 
  -3   0   1      785.36      833.96     16.45 o 
  -2   0   1     4217.90     3866.90     42.24 o 
  -1   0   1     3487.07     3636.27    174.66 o 
   1   0   1     2799.25     2403.62     35.27 o 
   2   0   1     4832.70     4761.97     69.08 o 
   3   0   1      212.96      258.38     10.80 o 
   4   0   1     2966.36     2856.97     49.50 o 
   5   0   1     2075.30     2077.85     63.61 o 
   6   0   1       42.40       35.04     10.06 o 
   7   0   1     1254.45     1175.32     47.80 o 
  -7   1   1      711.93      739.30     55.29 o 
  -6   1   1      177.00      174.38     13.77 o 
  -5   1   1      238.75      187.29     12.90 o 
  -4   1   1     5478.48     5601.41    107.71 o 
  -3   1   1       37.35       36.62      4.88 o 
  -2   1   1     5381.87     5319.23     52.17 o 
  -1   1   1     7579.39     8177.06    139.84 o 
   0   1   1      611.94      855.79     16.52 o 
   1   1   1    13489.87    14702.03    266.97 o 
   2   1   1     6985.00     7549.35    203.54 o 
   3   1   1       89.60      161.26     17.18 o 
   4   1   1     3182.24     3276.69     69.44 o 
   5   1   1     2476.17     2570.82     90.47 o 
   6   1   1        2.25        8.18      3.13 o 
   7   1   1     1487.61     1498.35     70.10 o 
   8   1   1      511.13      570.72     43.03 o 
  -7   2   1     1680.82     1623.37     86.27 o 
  -6   2   1        1.25       11.59      6.22 o 
  -5   2   1     2985.10     3017.63     62.84 o 
  -4   2   1     1810.03     1693.41     56.34 o 
  -3   2   1       26.53       46.74      4.33 o 
  -2   2   1     5652.45     6061.27    166.18 o 
  -1   2   1     2804.16     2598.70     32.52 o 
   0   2   1      172.88      213.56      7.85 o 
   1   2   1     6339.42     6713.31     91.09 o 
   2   2   1     2889.46     2747.40     35.05 o 
   3   2   1      215.93      206.34     10.99 o 
   4   2   1     2067.65     1962.45     60.48 o 
   5   2   1     2516.85     2454.01    201.20 o 
   6   2   1        6.39       11.51      3.81 o 
   7   2   1      434.86      471.30     27.96 o 
   8   2   1      731.69      854.39     67.66 o 
  -6   3   1      396.46      439.12     41.46 o 
  -5   3   1      974.24      859.68    131.98 o 
  -4   3   1     2402.39     2190.63    187.99 o 
  -3   3   1      203.64      191.98     18.46 o 
  -2   3   1      915.28      749.98     38.80 o 
  -1   3   1     7159.00     7766.76    154.12 o 
   0   3   1      395.77      418.21     16.76 o 
   1   3   1     2631.08     2719.80     35.57 o 
   2   3   1     5248.57     5351.10    117.76 o 
   3   3   1      413.65      412.48     13.78 o 
   4   3   1     1489.62     1571.16     31.45 o 
   5   3   1     2837.44     2968.58    118.19 o 
   6   3   1      190.15      162.79     27.88 o 
   7   3   1      607.60      610.50     57.33 o 
  -6   4   1       60.19       50.94     14.67 o 
  -5   4   1      674.42      696.78     51.81 o 
  -4   4   1     2119.43     2298.65     92.34 o 
  -3   4   1      341.98      283.41     27.22 o 
  -2   4   1     1240.76     1315.09     65.53 o 
  -1   4   1     4456.65     4529.77    266.46 o 
   0   4   1      446.38      437.37     43.25 o 
   1   4   1     1096.22     1107.31     28.61 o 
   2   4   1     4075.27     4258.22     77.97 o 
   3   4   1      778.98      793.62     23.35 o 
   4   4   1     1411.02     1536.31     79.82 o 
   5   4   1     1272.04     1237.56     77.40 o 
   6   4   1      281.24      294.42     39.80 o 
   7   4   1      234.51      193.79     33.33 o 
  -5   5   1      241.80      357.85     39.39 o 
  -4   5   1     1688.25     1720.58     83.98 o 
  -3   5   1      759.43      751.78     49.23 o 
  -2   5   1      663.65      732.87     65.61 o 
  -1   5   1     2696.25     2697.58    110.78 o 
   0   5   1      904.31      896.06     32.87 o 
   1   5   1      597.16      609.81     27.09 o 
   2   5   1     2782.78     2764.20    109.59 o 
   3   5   1      614.69      618.01     52.06 o 
   4   5   1      147.69      156.28     26.89 o 
   5   5   1     1654.62     1658.26     97.17 o 
   6   5   1      654.08      697.09     65.30 o 
  -4   6   1     1015.69     1184.68     72.32 o 
  -3   6   1      651.96      663.01     49.10 o 
  -2   6   1      197.81      203.45     24.50 o 
  -1   6   1     1209.80     1244.20     58.29 o 
   0   6   1     1434.14     1425.66    108.54 o 
   1   6   1       99.63      106.29     17.25 o 
   2   6   1     2320.65     2378.98     64.79 o 
   3   6   1      823.31      761.57     33.96 o 
   4   6   1      108.43      110.86     24.14 o 
   5   6   1     1170.69     1254.62     89.90 o 
   6   6   1      421.31      474.82     56.91 o 
  -2   7   1       45.34       44.23     12.27 o 
  -1   7   1     1669.23     1612.59     74.06 o 
   0   7   1      829.66      800.34     64.54 o 
   1   7   1      141.20      129.10     14.70 o 
   2   7   1      869.93      908.01     40.79 o 
   3   7   1      736.13      763.03     67.16 o 
   4   7   1        5.12       10.23      9.92 o 
  -4  -6   2      725.46      832.87     74.38 o 
  -3  -6   2       12.46        4.28      4.91 o 
  -2  -6   2      709.30      776.09     42.29 o 
  -1  -6   2      976.68     1030.81     46.34 o 
   0  -6   2       99.81      108.31     13.48 o 
   1  -6   2      639.57      684.05     47.77 o 
   2  -6   2     1405.00     1327.41     71.41 o 
   3  -6   2       33.77       65.13     15.73 o 
  -5  -5   2      484.48      472.36     54.71 o 
  -4  -5   2     1630.52     1766.53    104.62 o 
  -3  -5   2      275.13      277.72     37.65 o 
  -2  -5   2     1020.16     1050.21     45.82 o 
  -1  -5   2     2202.88     2141.73     63.97 o 
   0  -5   2      432.48      430.67     30.45 o 
   1  -5   2     1485.83     1457.16     46.31 o 
   2  -5   2     1785.41     1784.29     77.95 o 
   3  -5   2      282.18      332.11     33.46 o 
   4  -5   2      824.91      838.09     58.25 o 
  -6  -4   2      192.76      177.20     33.63 o 
  -5  -4   2      598.62      557.47     56.20 o 
  -4  -4   2     1560.34     1649.41     94.79 o 
  -3  -4   2      299.26      295.13     36.16 o 
  -2  -4   2      536.77      546.04     39.37 o 
  -1  -4   2     3258.43     3201.15     75.80 o 
   0  -4   2      444.15      439.21     23.44 o 
   1  -4   2      643.10      631.35     26.84 o 
   2  -4   2     2176.12     2062.57     48.36 o 
   3  -4   2      610.21      628.52     42.52 o 
   4  -4   2      297.36      319.82     32.17 o 
   5  -4   2     1322.66     1342.83     72.77 o 
  -6  -3   2      515.25      559.41     57.16 o 
  -5  -3   2      305.16      353.08     41.46 o 
  -4  -3   2     2293.45     2239.39    104.42 o 
  -3  -3   2     1018.23      916.09     50.35 o 
  -2  -3   2      355.56      341.04     33.11 o 
  -1  -3   2     4688.57     4746.31     91.58 o 
   0  -3   2     1703.32     1669.92     44.43 o 
   1  -3   2      424.18      419.93     15.92 o 
   2  -3   2     4237.08     3847.36     68.02 o 
   3  -3   2     1668.85     1699.98     67.39 o 
   4  -3   2      452.66      453.34     35.49 o 
   5  -3   2     2341.50     2408.55     96.21 o 
   6  -3   2      569.00      662.85     74.92 o 
  -7  -2   2      952.90      948.49     77.87 o 
  -6  -2   2      541.68      601.75     56.19 o 
  -5  -2   2       64.70       42.11     13.55 o 
  -4  -2   2     2180.10     2086.44     93.13 o 
  -3  -2   2     2875.88     2700.12    147.34 o 
  -2  -2   2      614.08      657.06     42.01 o 
  -1  -2   2     4149.18     4162.14    103.15 o 
   0  -2   2     2916.10     2893.28     84.92 o 
   1  -2   2      256.55      267.84     10.79 o 
   2  -2   2     5190.23     5008.37     60.29 o 
   3  -2   2     1420.73     1406.00     55.35 o 
   4  -2   2      134.68      143.28     17.94 o 
   5  -2   2     1110.08     1112.60     58.17 o 
   6  -2   2     1496.64     1474.35    143.76 o 
   7  -2   2       15.27        0.00      3.25 o 
  -7  -1   2     1409.18     1449.80     93.31 o 
  -6  -1   2      977.28     1026.94     71.34 o 
  -5  -1   2       51.41       46.56     13.58 o 
  -4  -1   2     3057.34     2963.61    107.91 o 
  -3  -1   2     2289.84     1710.29    283.12 o 
  -2  -1   2       72.71       82.17     13.06 o 
  -1  -1   2     4355.89     4154.44    107.38 o 
   0  -1   2     5178.03     5375.96    111.75 o 
   1  -1   2        9.24       19.47      2.53 o 
   2  -1   2     4577.41     4490.52     52.49 o 
   3  -1   2     3894.15     3815.68     96.71 o 
   4  -1   2        0.43        8.68      1.28 o 
   5  -1   2     2749.62     2689.44    105.90 o 
   6  -1   2     1244.40     1228.22    115.17 o 
   7  -1   2       10.41       12.31      4.74 o 
  -7   0   2      264.08      285.55     38.03 o 
  -6   0   2     1178.39     1207.29     74.29 o 
  -5   0   2      110.66      119.15     20.29 o 
  -4   0   2     2304.89     2151.73     86.25 o 
  -3   0   2     3554.91     3239.03    171.81 o 
  -2   0   2      135.11      181.52     17.26 o 
  -1   0   2     3904.75     3858.75    100.66 o 
   0   0   2    12282.62    12726.54   1026.22 o 
   1   0   2       90.65      213.84      7.31 o 
   2   0   2     4119.62     4093.44     82.69 o 
   3   0   2     4141.87     3969.26     64.90 o 
   4   0   2      154.18      163.14     12.24 o 
   5   0   2     1972.44     2054.28     94.18 o 
   6   0   2     1754.48     1733.65     57.37 o 
   7   0   2       57.45       72.91     11.20 o 
   8   0   2      597.61      573.74     34.90 o 
  -7   1   2      813.46      794.82     60.25 o 
  -6   1   2     1965.43     2001.18     65.01 o 
  -5   1   2       77.52       84.21     16.52 o 
  -4   1   2     2371.92     2419.69     56.92 o 
  -3   1   2     3627.43     3372.42     99.30 o 
  -2   1   2      327.23      336.76      9.36 o 
  -1   1   2     5447.88     5829.48     73.47 o 
   0   1   2     4938.07     4785.60    100.84 o 
   1   1   2      803.15      838.79     17.76 o 
   2   1   2     3723.31     3711.70    164.79 o 
   3   1   2     5731.12     5587.20    111.26 o 
   4   1   2      282.44      275.73     12.92 o 
   5   1   2     1891.69     1918.89     42.24 o 
   6   1   2     1246.22     1307.20     72.30 o 
   7   1   2      257.63      279.78     22.51 o 
   8   1   2      391.16      367.97     45.71 o 
  -6   2   2     1103.08     1135.12     68.84 o 
  -5   2   2      204.42      185.19     12.83 o 
  -4   2   2      627.06      589.53     20.88 o 
  -3   2   2     3435.78     3203.90     81.69 o 
  -2   2   2     1734.18     1914.59    105.94 o 
  -1   2   2     2760.03     2859.44     50.56 o 
   0   2   2     5995.28     5827.32    102.36 o 
   1   2   2     1670.09     1860.44     41.97 o 
   2   2   2     1068.31     1039.46     47.07 o 
   3   2   2     5815.80     5936.87    108.54 o 
   4   2   2      704.78      700.43     22.92 o 
   5   2   2      391.91      423.86     22.99 o 
   6   2   2     3506.35     3636.57    153.21 o 
   7   2   2      142.86      179.92     16.03 o 
   8   2   2      249.34      218.48     36.47 o 
  -6   3   2     1814.78     1876.30     93.58 o 
  -5   3   2      418.22      432.26     38.98 o 
  -4   3   2      452.85      462.66     17.57 o 
  -3   3   2     4696.98     4527.08    161.03 o 
  -2   3   2      763.87      764.67     19.05 o 
  -1   3   2     1084.44     1072.25     29.01 o 
   0   3   2     6516.72     6785.56    196.07 o 
   1   3   2     1848.81     1829.95     31.55 o 
   2   3   2     1642.79     1716.51     34.64 o 
   3   3   2     5365.36     5175.78     66.08 o 
   4   3   2      392.14      340.45     12.35 o 
   5   3   2      454.15      473.00     20.26 o 
   6   3   2     1257.36     1045.59    134.53 o 
   7   3   2      502.12      513.25     52.06 o 
  -6   4   2      695.45      799.22     60.62 o 
  -5   4   2      715.50      675.10     51.16 o 
  -4   4   2      234.80      245.83     27.98 o 
  -3   4   2     2274.09     2217.26     84.29 o 
  -2   4   2     1256.49     1206.06     42.55 o 
  -1   4   2      263.63      240.24     16.52 o 
   0   4   2     3503.67     3369.60     68.44 o 
   1   4   2     1850.85     1850.92     73.97 o 
   2   4   2      258.53      258.75      9.34 o 
   3   4   2     1718.25     1694.14     32.03 o 
   4   4   2     3228.48     3415.54     52.57 o 
   5   4   2      250.39      228.69     16.18 o 
   6   4   2     1470.47     1406.61     86.67 o 
   7   4   2      805.86      893.80     73.48 o 
  -5   5   2      862.29      912.37     63.88 o 
  -4   5   2       71.17       95.50     18.43 o 
  -3   5   2     1695.05     1780.35     78.73 o 
  -2   5   2     1570.81     1713.00     71.52 o 
  -1   5   2        2.75        1.98      4.44 o 
   0   5   2     3414.46     3438.53    361.60 o 
   1   5   2     2412.08     2361.08     81.83 o 
   2   5   2      205.05      208.97      9.63 o 
   3   5   2     2461.98     2617.46     57.81 o 
   4   5   2      937.97      967.43     41.68 o 
   5   5   2       29.48       38.96     13.65 o 
   6   5   2     1400.37     1481.68     93.51 o 
   7   5   2       85.38       87.23     22.59 o 
  -4   6   2        2.41        5.78      4.76 o 
  -3   6   2     1038.45     1111.10     65.36 o 
  -2   6   2     1595.17     1519.58     70.91 o 
  -1   6   2       47.33       35.67      8.95 o 
   0   6   2     1410.47     1313.89     67.16 o 
   1   6   2     1128.38     1146.60     35.46 o 
   2   6   2      123.23      122.42     10.70 o 
   3   6   2     1573.29     1455.91     44.50 o 
   4   6   2     1150.88     1208.24     82.02 o 
   5   6   2       19.27       65.85     18.93 o 
   6   6   2      354.47      335.04     46.38 o 
  -2   7   2     1071.93     1033.24     61.21 o 
  -1   7   2       89.73      106.36     17.32 o 
   0   7   2      915.11      913.72     60.26 o 
   1   7   2     1427.53     1467.14     50.85 o 
   2   7   2       65.04       60.51      9.45 o 
   3   7   2      887.12      944.03     75.81 o 
   4   7   2      941.72      960.94     78.24 o 
   5   7   2       17.05       43.62     16.58 o 
   0   8   2      305.13      276.69     28.93 o 
   1   8   2     1335.05     1370.49     89.63 o 
   2   8   2       53.32       48.47     16.84 o 
  -2  -6   3      402.98      366.85     30.46 o 
  -1  -6   3      415.70      408.73     30.21 o 
   0  -6   3     1315.12     1332.44     53.15 o 
   1  -6   3      340.93      294.27     32.73 o 
   2  -6   3      276.31      246.47     30.97 o 
  -4  -5   3      330.81      313.23     44.49 o 
  -3  -5   3     1134.42     1190.08     82.44 o 
  -2  -5   3      748.62      723.27     63.77 o 
  -1  -5   3      626.51      603.34     34.47 o 
   0  -5   3     1377.62     1351.79     49.91 o 
   1  -5   3      589.08      597.93     30.29 o 
   2  -5   3      201.55      188.22     25.07 o 
   3  -5   3     1565.10     1599.08     80.07 o 
   4  -5   3       78.59      115.99     21.83 o 
  -5  -4   3      393.92      483.18     54.84 o 
  -4  -4   3        3.07        1.39      2.67 o 
  -3  -4   3     1840.38     1739.62     94.42 o 
  -2  -4   3     1017.01      974.71     43.59 o 
  -1  -4   3        8.18       14.87      4.90 o 
   0  -4   3     2781.86     2693.76     69.05 o 
   1  -4   3     1526.32     1432.84     53.88 o 
   2  -4   3        0.59        8.47      2.81 o 
   3  -4   3     3167.77     3176.85    109.84 o 
   4  -4   3     1286.19     1435.78     73.75 o 
   5  -4   3      262.18      238.88     30.68 o 
  -6  -3   3      896.34      836.19     74.75 o 
  -5  -3   3     1129.91     1162.33     82.29 o 
  -4  -3   3       13.23       18.25      9.07 o 
  -3  -3   3     3121.93     2917.20    117.87 o 
  -2  -3   3     1534.06     1439.10     74.16 o 
  -1  -3   3       83.44       98.45     20.91 o 
   0  -3   3     2857.81     2780.21     66.04 o 
   1  -3   3     2783.56     2598.56     60.43 o 
   2  -3   3      778.68      823.37     48.79 o 
   3  -3   3      422.89      398.62     31.65 o 
   4  -3   3     2032.76     2119.56     84.50 o 
   5  -3   3        4.14        7.11      4.72 o 
   6  -3   3      788.83      827.06     57.74 o 
  -6  -2   3      679.21      678.19     64.11 o 
  -5  -2   3     1235.36     1273.43     82.03 o 
  -4  -2   3        0.05        6.71      6.40 o 
  -3  -2   3     1196.68     1134.05     65.62 o 
  -2  -2   3     3296.33     3240.58    110.75 o 
  -1  -2   3      126.87      136.61     12.67 o 
   0  -2   3     2119.46     1952.29     61.13 o 
   1  -2   3     4707.75     4740.43     69.25 o 
   2  -2   3      572.88      588.74     16.87 o 
   3  -2   3     3921.84     3688.30    143.96 o 
   4  -2   3     2122.58     2054.12     76.22 o 
   5  -2   3      214.15      240.47     25.69 o 
   6  -2   3     2116.98     2037.88    119.65 o 
   7  -2   3      836.67      918.91    101.30 o 
  -6  -1   3      719.08      670.91     61.41 o 
  -5  -1   3     2267.71     2198.23    105.55 o 
  -4  -1   3       48.97       39.82      9.00 o 
  -3  -1   3     1644.71     1593.43     41.58 o 
  -2  -1   3     4885.67     4938.26    139.81 o 
  -1  -1   3      289.58      289.44     25.93 o 
   0  -1   3     7290.77     8413.64    107.81 o 
   1  -1   3     2048.15     1595.10     76.66 o 
   2  -1   3      401.92      385.88     12.54 o 
   3  -1   3     2038.19     1997.27     54.93 o 
   4  -1   3     3309.59     3048.92     58.68 o 
   5  -1   3       10.40       13.78      5.58 o 
   6  -1   3      156.29      152.09     15.87 o 
   7  -1   3     1705.18     1673.18    116.24 o 
  -6   0   3      663.52      739.17     61.85 o 
  -5   0   3     1781.53     1673.66     87.57 o 
  -4   0   3      416.60      362.78     25.82 o 
  -3   0   3     1341.20     1095.67     65.05 o 
  -2   0   3     4478.65     4410.58    128.51 o 
  -1   0   3     1070.71     1180.72     54.95 o 
   0   0   3      733.64      615.63     34.38 o 
   1   0   3     9926.56    10753.50    121.21 o 
   2   0   3     1195.15     1178.77     19.36 o 
   3   0   3     1741.51     1797.56     36.44 o 
   4   0   3     3737.66     3637.90     62.47 o 
   5   0   3      709.98      708.17     23.21 o 
   6   0   3      921.90      766.62     60.99 o 
   7   0   3     1383.78     1432.74    137.21 o 
  -6   1   3      484.69      449.33     44.20 o 
  -5   1   3     1314.20     1311.50     73.25 o 
  -4   1   3     1251.23     1139.59     83.88 o 
  -3   1   3     1177.41     1040.41     60.52 o 
  -2   1   3     5128.81     4919.99     68.88 o 
  -1   1   3      948.44      969.41     87.86 o 
   0   1   3     1051.19     1127.44     44.18 o 
   1   1   3     6330.34     6276.69    112.43 o 
   2   1   3     1686.42     1638.10     25.72 o 
   3   1   3      729.61      767.68     29.88 o 
   4   1   3     3627.94     3594.90     85.40 o 
   5   1   3     1034.19     1081.00     32.81 o 
   6   1   3      233.01      224.85     14.36 o 
   7   1   3     1739.86     1742.38    210.52 o 
   8   1   3      396.00      413.67     48.48 o 
  -6   2   3       69.91       80.12     18.73 o 
  -5   2   3     2188.66     2274.80     94.43 o 
  -4   2   3     1158.84     1092.45    149.49 o 
  -3   2   3      378.36      340.03     24.94 o 
  -2   2   3     4326.65     4128.48    304.19 o 
  -1   2   3     2833.26     3019.36     62.74 o 
   0   2   3      290.56      292.25     17.67 o 
   1   2   3    12345.35    13860.46    133.49 o 
   2   2   3     1277.69     1027.73     21.18 o 
   3   2   3      503.31      577.30     17.46 o 
   4   2   3     3714.16     3771.35     79.54 o 
   5   2   3     1630.55     1576.43     36.59 o 
   6   2   3      689.94      728.91     42.23 o 
   7   2   3      430.30      454.85     33.02 o 
   8   2   3      613.19      588.81     60.31 o 
  -6   3   3       15.37       18.62      9.08 o 
  -5   3   3     1874.15     1888.01     59.53 o 
  -4   3   3      895.97      856.30     52.72 o 
  -3   3   3      117.83      107.54      9.36 o 
  -2   3   3     2880.43     2738.34    196.09 o 
  -1   3   3     2600.44     2468.44     83.33 o 
   0   3   3      420.99      500.06     21.44 o 
   1   3   3      914.53      641.59     25.14 o 
   2   3   3     5815.48     6366.50    110.68 o 
   3   3   3       93.22      102.18     13.87 o 
   4   3   3     1901.29     1951.36    126.82 o 
   5   3   3     2028.84     2098.63     35.10 o 
   6   3   3       63.04       48.10      8.65 o 
   7   3   3     2177.42     2056.77     92.23 o 
   8   3   3      491.81      578.83     57.10 o 
  -5   4   3      872.93      903.41     61.98 o 
  -4   4   3     1669.94     1430.04    202.78 o 
  -3   4   3        6.17       10.18      3.30 o 
  -2   4   3     1833.15     1773.04     88.56 o 
  -1   4   3     5422.25     5542.58    104.12 o 
   0   4   3      100.28      112.69     10.43 o 
   1   4   3     4313.36     4231.39    152.29 o 
   2   4   3     2427.19     2424.22     45.50 o 
   3   4   3       70.25       67.28     12.52 o 
   4   4   3     5136.32     4949.96    101.81 o 
   5   4   3      289.93      281.25     19.64 o 
   6   4   3       11.51       13.70      7.92 o 
   7   4   3      592.22      581.58     56.70 o 
  -5   5   3      687.71      736.42     57.71 o 
  -4   5   3     1206.69     1256.33     70.45 o 
  -3   5   3       20.37       26.30      6.89 o 
  -2   5   3     2421.65     2452.28    114.49 o 
  -1   5   3      539.21      467.25     25.98 o 
   0   5   3      547.84      567.94     26.45 o 
   1   5   3     1984.76     1954.70     52.75 o 
   2   5   3     2001.44     2091.94     54.21 o 
   3   5   3       84.58       77.42     15.75 o 
   4   5   3      148.84      148.07     15.93 o 
   5   5   3     3601.82     3529.62     87.44 o 
   6   5   3       20.53       25.42     11.52 o 
   7   5   3      351.94      336.10     45.51 o 
  -4   6   3      852.37      869.59     61.93 o 
  -3   6   3      457.79      453.93     40.71 o 
  -2   6   3      751.64      735.46     50.24 o 
  -1   6   3     2724.70     2698.06     74.69 o 
   0   6   3      169.15      160.23     14.83 o 
   1   6   3      644.68      630.94     28.07 o 
   2   6   3     3859.93     4013.21    154.20 o 
   3   6   3        2.06       12.81      5.11 o 
   4   6   3      758.32      791.66     41.96 o 
   5   6   3      994.63     1024.05     78.80 o 
   6   6   3      109.36      100.67     24.43 o 
  -2   7   3      146.28      162.04     23.61 o 
  -1   7   3     1472.73     1397.52     66.81 o 
   0   7   3      276.77      266.66     21.30 o 
   1   7   3      645.88      608.28     34.37 o 
   2   7   3      515.49      576.11     39.22 o 
   3   7   3      954.71      951.26     50.66 o 
   4   7   3      346.39      367.60     30.42 o 
   5   7   3      961.00      959.08     80.94 o 
   0   8   3      426.35      413.33     33.90 o 
   1   8   3      180.28      184.30     32.22 o 
   2   8   3     1163.99     1220.04     88.97 o 
   3   8   3      279.63      285.85     43.39 o 
  -3  -5   4       11.84        5.09      5.46 o 
  -2  -5   4     1014.71     1066.66     77.96 o 
  -1  -5   4      591.68      630.48     38.22 o 
   0  -5   4      101.37       76.86     12.05 o 
   1  -5   4     1668.01     1610.15     79.92 o 
   2  -5   4     1104.64     1108.87     65.66 o 
   3  -5   4        5.22        3.84      3.76 o 
  -4  -4   4      934.47     1027.40     81.00 o 
  -3  -4   4        7.05        5.60      5.36 o 
  -2  -4   4     1299.70     1372.69     83.17 o 
  -1  -4   4     2859.90     2825.96     94.15 o 
   0  -4   4      273.66      311.79     23.21 o 
   1  -4   4      823.36      844.55     36.92 o 
   2  -4   4     1661.55     1595.73     73.71 o 
   3  -4   4        0.09        4.94      3.93 o 
   4  -4   4      983.73     1063.20     65.08 o 
   5  -4   4      411.87      583.94     50.17 o 
  -5  -3   4      298.14      341.97     46.76 o 
  -4  -3   4     1471.13     1440.78     91.56 o 
  -3  -3   4        3.14        3.58      4.02 o 
  -2  -3   4      277.50      245.44     31.89 o 
  -1  -3   4     2482.15     2505.59     71.44 o 
   0  -3   4      574.58      597.15     30.45 o 
   1  -3   4     1728.90     1683.72     50.93 o 
   2  -3   4     1872.09     1602.42    128.47 o 
   3  -3   4     1120.99     1110.57     58.14 o 
   4  -3   4     1909.89     1922.85     82.82 o 
   5  -3   4     1642.87     1820.45     85.00 o 
   6  -3   4       80.92      110.60     21.34 o 
  -6  -2   4      138.65      172.23     34.36 o 
  -5  -2   4      549.65      552.21     56.71 o 
  -4  -2   4     1787.29     1839.84     99.31 o 
  -3  -2   4     1585.11     1539.32     84.18 o 
  -2  -2   4     4345.50     4247.51    142.87 o 
  -1  -2   4     2170.23     2107.76     89.04 o 
   0  -2   4      623.66      581.20     28.51 o 
   1  -2   4     1867.08     1962.82     84.60 o 
   2  -2   4     4381.92     4018.39    238.45 o 
   3  -2   4        1.62       15.26      2.43 o 
   4  -2   4      318.31      266.26     26.05 o 
   5  -2   4     1703.55     1906.64     80.17 o 
   6  -2   4      210.86      291.95     31.76 o 
  -6  -1   4      301.00      313.41     43.96 o 
  -5  -1   4      758.44      648.89     59.07 o 
  -4  -1   4     1275.41     1220.94     75.89 o 
  -3  -1   4      411.79      406.09     39.95 o 
  -2  -1   4       97.09       78.85     16.03 o 
  -1  -1   4     4784.25     4709.54    141.21 o 
   0  -1   4      688.32      560.03     26.86 o 
   1  -1   4        5.03       14.99      3.70 o 
   2  -1   4     5607.25     5888.51     91.50 o 
   3  -1   4     1474.54     1485.32     30.00 o 
   4  -1   4      432.44      455.31     19.49 o 
   5  -1   4     2649.85     2605.98     89.50 o 
   6  -1   4      782.07      819.82     38.97 o 
   7  -1   4      402.12      326.76     30.58 o 
  -6   0   4      447.83      426.73     48.93 o 
  -5   0   4        0.83        2.13      3.13 o 
  -4   0   4     4289.32     3289.04    543.87 o 
  -3   0   4      883.88      803.91     32.24 o 
  -2   0   4      534.17      526.09     41.40 o 
  -1   0   4     4873.65     4808.07    139.07 o 
   0   0   4     3494.68     3587.12    108.32 o 
   1   0   4     2871.74     3688.19    167.02 o 
   2   0   4     3219.49     3103.45     48.40 o 
   3   0   4     2036.85     2000.97     43.72 o 
   4   0   4      423.99      431.87     17.97 o 
   5   0   4     2277.53     2259.25     47.29 o 
   6   0   4      751.98      755.38     34.58 o 
   7   0   4       94.29       78.59     11.59 o 
  -6   1   4      612.21      604.64     54.32 o 
  -5   1   4      221.32      212.09     30.18 o 
  -4   1   4     1343.06     1061.18    198.38 o 
  -3   1   4     1947.34     1806.81     80.00 o 
  -2   1   4       45.15       54.90      8.18 o 
  -1   1   4     4027.67     4059.37    120.38 o 
   0   1   4     3522.10     3597.79    104.02 o 
   1   1   4       46.81       71.95      7.15 o 
   2   1   4     3946.32     4132.53     72.31 o 
   3   1   4     3571.68     3609.37     90.71 o 
   4   1   4       89.08      100.37     11.24 o 
   5   1   4     2429.05     2331.75     71.58 o 
   6   1   4      948.88      974.12     30.97 o 
   7   1   4       12.27       18.02      9.63 o 
   8   1   4     1087.88      859.65     71.64 o 
  -6   2   4     1008.31     1094.29     70.14 o 
  -5   2   4        6.05       16.72      7.89 o 
  -4   2   4     1996.79     1618.93    288.09 o 
  -3   2   4     2033.96     1871.71    199.43 o 
  -2   2   4        5.76       17.12      5.85 o 
  -1   2   4     3359.97     3593.59     61.69 o 
   0   2   4     3551.28     3771.70     57.76 o 
   1   2   4        0.77       12.20      2.34 o 
   2   2   4     2936.64     2655.28     73.92 o 
   3   2   4     2966.92     2817.17     48.51 o 
   4   2   4       48.69       49.63      5.05 o 
   5   2   4     1852.95     1908.07     47.77 o 
   6   2   4     1835.91     1810.32     61.02 o 
   7   2   4        0.54        3.56      3.27 o 
   8   2   4      673.08      578.31     60.28 o 
  -5   3   4        4.24        7.19      3.64 o 
  -4   3   4      442.89      387.44     63.08 o 
  -3   3   4     3589.51     3132.57    278.57 o 
  -2   3   4       40.40       55.11     11.61 o 
  -1   3   4     2669.15     2684.30    116.65 o 
   0   3   4     3791.80     3926.65     80.62 o 
   1   3   4      793.87      989.49     26.73 o 
   2   3   4     6269.92     6357.68    404.34 o 
   3   3   4     2720.83     2518.16     64.26 o 
   4   3   4       21.23       22.39      8.63 o 
   5   3   4     1156.54     1144.91     44.05 o 
   6   3   4     1754.67     1729.34     98.25 o 
   7   3   4        5.59        6.22      3.82 o 
   8   3   4      353.68      385.46     33.96 o 
  -5   4   4      152.12      129.99     24.48 o 
  -4   4   4     1959.75     1730.84    146.45 o 
  -3   4   4      996.92      999.49     57.57 o 
  -2   4   4      354.65      358.16     18.16 o 
  -1   4   4     1863.85     1777.68     90.29 o 
   0   4   4     2398.75     2277.76     43.92 o 
   1   4   4      139.78      123.28      8.25 o 
   2   4   4      382.89      289.74     11.63 o 
   3   4   4     3168.93     3109.62     76.72 o 
   4   4   4      533.34      474.86     28.06 o 
   5   4   4      624.55      585.90     27.02 o 
   6   4   4     1726.54     1423.87    160.40 o 
   7   4   4      209.74      201.89     26.60 o 
  -4   5   4      238.11      278.51     33.53 o 
  -3   5   4     2153.32     1993.73    104.54 o 
  -2   5   4      339.01      381.55     25.85 o 
  -1   5   4       53.65       41.72      7.76 o 
   0   5   4     6326.81     6673.23    294.76 o 
   1   5   4      346.49      303.85     19.03 o 
   2   5   4      970.00      945.64     27.02 o 
   3   5   4     2907.25     2927.95    107.51 o 
   4   5   4      532.74      526.78     40.56 o 
   5   5   4     1045.78     1049.54     45.34 o 
   6   5   4      891.23      904.90     72.23 o 
   7   5   4      179.78      162.16     31.39 o 
  -3   6   4     1621.50     1581.79     62.91 o 
  -2   6   4      393.99      385.38     28.22 o 
  -1   6   4     1034.84      986.53     43.71 o 
   0   6   4      657.85      607.15     30.43 o 
   1   6   4      941.08      929.79     39.67 o 
   2   6   4      253.96      279.68     17.35 o 
   3   6   4     1337.24     1310.17     74.69 o 
   4   6   4      709.76      713.42     40.47 o 
   5   6   4       84.09      101.91     14.63 o 
   6   6   4      690.17      675.52     65.62 o 
  -2   7   4     1494.42     1482.90     61.51 o 
  -1   7   4      101.09       84.02     12.83 o 
   0   7   4     1496.26     1492.51     53.42 o 
   1   7   4      983.13      970.96     38.46 o 
   2   7   4       33.36       31.31     12.37 o 
   3   7   4     2035.10     2023.72     78.80 o 
   4   7   4      357.86      413.32     33.79 o 
   5   7   4       10.00        1.79      3.36 o 
   0   8   4      754.58      736.89     38.54 o 
   1   8   4      637.10      646.02     45.65 o 
   2   8   4       13.83       17.10      6.98 o 
   3   8   4      562.20      635.35     45.00 o 
  -1  -5   5      789.58      836.05     48.05 o 
   0  -5   5      958.60      958.25     48.49 o 
   1  -5   5       96.53      114.46     21.76 o 
   2  -5   5      706.61      706.49     54.77 o 
  -3  -4   5     1025.58     1107.89     85.13 o 
  -2  -4   5      216.97      232.16     36.15 o 
  -1  -4   5      568.21      580.84     46.65 o 
   0  -4   5     1169.34     1200.66     51.82 o 
   1  -4   5      600.98      558.67     31.80 o 
   2  -4   5      570.82      543.04     45.03 o 
   3  -4   5     1852.47     1963.53     90.11 o 
   4  -4   5      152.14      179.02     26.61 o 
  -4  -3   5      732.71      775.64     71.32 o 
  -3  -3   5     1675.74     1742.27    102.16 o 
  -2  -3   5      608.53      580.29     54.30 o 
  -1  -3   5      579.71      562.80     34.72 o 
   0  -3   5     3112.66     3134.87    175.93 o 
   1  -3   5      356.25      353.47     23.79 o 
   2  -3   5      732.85      685.55     85.62 o 
   3  -3   5     1243.43     1363.74     68.09 o 
   4  -3   5      581.79      650.55     47.83 o 
   5  -3   5      256.28      256.21     31.39 o 
  -5  -2   5      176.14      187.71     34.79 o 
  -4  -2   5      114.74       72.26     21.47 o 
  -3  -2   5     1722.13     1600.18     92.43 o 
  -2  -2   5      288.98      260.30     33.28 o 
  -1  -2   5        3.52        0.00      4.42 o 
   0  -2   5     2705.32     2682.17     73.35 o 
   1  -2   5     1449.93     1372.30     54.04 o 
   2  -2   5      106.73      113.22     11.46 o 
   3  -2   5     2467.40     2392.36     54.57 o 
   4  -2   5     1188.33     1215.14     61.86 o 
   5  -2   5      110.64      100.94     18.15 o 
   6  -2   5     1267.18     1224.84     69.78 o 
  -5  -1   5      709.65      770.68     68.63 o 
  -4  -1   5       11.44       18.09      9.46 o 
  -3  -1   5     2141.24     1994.20     99.74 o 
  -2  -1   5     2925.81     2843.88    115.83 o 
  -1  -1   5      455.09      495.64     42.69 o 
   0  -1   5     3747.79     3824.76     87.92 o 
   1  -1   5     1938.47     1758.61     54.88 o 
   2  -1   5      162.30      165.81     13.30 o 
   3  -1   5     2843.46     2779.62     59.06 o 
   4  -1   5     1592.30     1623.14     67.43 o 
   5  -1   5      184.11      170.98     21.45 o 
   6  -1   5      942.50      975.90     45.09 o 
   7  -1   5      779.57      891.87     78.28 o 
  -5   0   5     1020.33     1014.67     75.32 o 
  -4   0   5      145.81      124.86     24.13 o 
  -3   0   5     1120.31     1087.12     42.57 o 
  -2   0   5     2201.31     2175.43     95.19 o 
  -1   0   5        9.03       15.27      7.52 o 
   0   0   5     1952.44     1883.70     79.48 o 
   1   0   5     3023.01     2797.67    178.52 o 
   2   0   5       40.79       51.54      6.98 o 
   3   0   5     2524.36     2642.93     56.31 o 
   4   0   5     1750.22     1714.15     64.03 o 
   5   0   5       50.81       68.60      9.95 o 
   6   0   5     1006.82     1028.30     42.77 o 
   7   0   5     1168.52     1308.21     51.90 o 
  -5   1   5     1014.52     1044.22     72.08 o 
  -4   1   5      263.48      221.60     57.94 o 
  -3   1   5     2294.84     2107.04    159.10 o 
  -2   1   5     2602.33     2851.22    124.33 o 
  -1   1   5      121.30      124.26     19.38 o 
   0   1   5     3042.38     2998.71    100.76 o 
   1   1   5     4039.72     3971.16    112.15 o 
   2   1   5      218.98      211.21     13.74 o 
   3   1   5     2666.13     2816.18     79.69 o 
   4   1   5     2950.57     2889.43     66.11 o 
   5   1   5       90.47       92.16     10.57 o 
   6   1   5     1511.00     1472.51     95.67 o 
   7   1   5      872.73      929.47     40.36 o 
  -5   2   5     1195.64     1265.21     77.31 o 
  -4   2   5      131.47      140.19     23.23 o 
  -3   2   5     1184.18     1029.92    106.35 o 
  -2   2   5     2581.60     2286.83    190.23 o 
  -1   2   5      463.32      528.63     32.64 o 
   0   2   5     2011.50     2053.82     77.04 o 
   1   2   5     4778.02     4787.78    125.66 o 
   2   2   5       85.39       52.84      6.02 o 
   3   2   5     1152.94     1125.42     27.95 o 
   4   2   5     2663.05     2590.16     64.07 o 
   5   2   5      307.41      310.84     17.51 o 
   6   2   5      604.99      497.82     55.62 o 
   7   2   5     1034.85     1031.29     63.75 o 
   8   2   5      201.01      231.54     38.08 o 
  -5   3   5     1398.30     1466.00     81.82 o 
  -4   3   5      253.61      235.93     39.94 o 
  -3   3   5      761.54      627.31     40.65 o 
  -2   3   5     2671.67     2644.31     72.93 o 
  -1   3   5      559.16      614.87     31.53 o 
   0   3   5      950.05      989.98     26.97 o 
   1   3   5     2924.62     2931.16     54.94 o 
   2   3   5     1381.27     1028.98    328.50 o 
   3   3   5      799.75      818.79     89.40 o 
   4   3   5     3358.20     3479.73    130.06 o 
   5   3   5      449.58      399.48     15.54 o 
   6   3   5      395.70      344.21     28.73 o 
   7   3   5     1447.76     1398.49    112.49 o 
  -5   4   5      917.82     1092.53     76.62 o 
  -4   4   5      315.84      314.01     40.59 o 
  -3   4   5       38.43       45.13      9.72 o 
  -2   4   5     2925.28     2825.85     82.12 o 
  -1   4   5     1345.47     1423.65     50.39 o 
   0   4   5      736.31      723.43     33.98 o 
   1   4   5     3682.69     3936.96    135.67 o 
   2   4   5     1135.86     1129.03     30.53 o 
   3   4   5      471.72      494.54     38.49 o 
   4   4   5     2631.27     2608.46     74.63 o 
   5   4   5      477.01      504.69     59.88 o 
   6   4   5      101.58      114.32     12.89 o 
   7   4   5      971.20      938.87     53.89 o 
  -4   5   5      576.66      527.98    107.38 o 
  -3   5   5      362.70      329.24     28.58 o 
  -2   5   5     1710.69     1749.84     54.49 o 
  -1   5   5      591.78      592.96     32.10 o 
   0   5   5       86.97       94.41     12.99 o 
   1   5   5     2060.75     1978.82     51.57 o 
   2   5   5     1367.23     1304.74     35.72 o 
   3   5   5      241.14      249.60     29.56 o 
   4   5   5     1084.61     1038.63     61.80 o 
   5   5   5     1241.54     1171.78     65.41 o 
   6   5   5       78.07       61.36     10.76 o 
   7   5   5      810.19      786.17     71.50 o 
  -3   6   5        0.77        1.40      1.63 o 
  -2   6   5      966.21      958.58     46.58 o 
  -1   6   5     1433.87     1459.82     54.62 o 
   0   6   5        2.24        6.32      3.26 o 
   1   6   5     1854.60     1736.97     50.57 o 
   2   6   5     1538.76     1496.49     40.65 o 
   3   6   5       10.73       16.77      8.13 o 
   4   6   5     1206.76     1119.60     68.84 o 
   5   6   5     1107.75     1074.09     51.26 o 
   6   6   5        4.85       11.56      8.42 o 
  -2   7   5      878.79      810.65     45.38 o 
  -1   7   5      819.14      802.16     42.27 o 
   0   7   5        1.60        0.27      4.93 o 
   1   7   5     1290.34     1216.92     43.79 o 
   2   7   5      612.57      667.46     60.37 o 
   3   7   5       41.98       35.99     13.08 o 
   4   7   5      883.29      855.18     49.50 o 
   5   7   5      506.62      537.66     38.36 o 
   0   8   5       26.76       13.57      9.82 o 
   1   8   5      291.14      364.43     50.41 o 
   2   8   5      993.27      892.82     76.51 o 
   3   8   5      145.96      131.31     20.66 o 
  -2  -4   6     1032.66     1093.34     85.84 o 
  -1  -4   6      601.56      653.05     61.67 o 
   0  -4   6      319.08      326.99     28.27 o 
   1  -4   6      900.12      917.03     44.06 o 
   2  -4   6      436.78      478.82     45.23 o 
   3  -4   6        2.40        5.51      4.66 o 
  -3  -3   6       25.33       41.29     15.89 o 
  -2  -3   6      994.30      984.27     76.77 o 
  -1  -3   6     1058.69     1044.33     74.95 o 
   0  -3   6       35.88       26.61     11.20 o 
   1  -3   6     1636.50     1602.45     57.31 o 
   2  -3   6     1151.03     1017.18     71.94 o 
   3  -3   6       63.80       62.77     15.44 o 
   4  -3   6     1247.94     1273.14     71.88 o 
   5  -3   6      547.82      647.19     52.50 o 
  -4  -2   6      994.41     1016.03     82.60 o 
  -3  -2   6       29.09       32.06     12.19 o 
  -2  -2   6     2246.19     2266.71    113.39 o 
  -1  -2   6     1144.48     1172.93     75.19 o 
   0  -2   6        0.09        3.34     13.52 o 
   1  -2   6     1530.00     1437.02     58.86 o 
   2  -2   6     2009.30     1718.48    251.01 o 
   3  -2   6       19.38       26.74      5.36 o 
   4  -2   6     1083.75     1026.25     59.18 o 
   5  -2   6     1167.04     1234.83     68.48 o 
   6  -2   6        0.85        9.24      5.88 o 
  -4  -1   6      996.74     1089.30     80.52 o 
  -3  -1   6        1.17        0.00      4.55 o 
  -2  -1   6     1009.96      901.90     65.37 o 
  -1  -1   6     1987.86     1946.44     92.95 o 
   0  -1   6       44.23       54.58     14.07 o 
   1  -1   6     1512.98     1594.46     66.12 o 
   2  -1   6     2390.79     2097.30    178.73 o 
   3  -1   6       11.90       11.13      3.44 o 
   4  -1   6      658.18      605.66     41.71 o 
   5  -1   6     1611.76     1620.55     73.60 o 
   6  -1   6       62.89       92.66     17.27 o 
  -5   0   6      298.17      303.17     42.39 o 
  -4   0   6     1787.67     1834.13    100.64 o 
  -3   0   6      146.47      158.82     37.25 o 
  -2   0   6      887.90      889.39     61.43 o 
  -1   0   6     2761.79     2775.50    111.16 o 
   0   0   6      646.56      706.26     49.89 o 
   1   0   6     2029.47     1917.52     81.05 o 
   2   0   6     2688.43     2574.71    105.59 o 
   3   0   6      726.45      702.24     30.76 o 
   4   0   6     1862.53     1824.69     71.87 o 
   5   0   6     1616.90     1697.45     70.20 o 
   6   0   6      233.20      275.16     22.86 o 
   7   0   6      794.51      752.98     59.03 o 
  -5   1   6      684.57      755.19     62.87 o 
  -4   1   6     1300.19     1335.79     81.52 o 
  -3   1   6      302.76      290.23     23.20 o 
  -2   1   6      868.54      993.33     44.34 o 
  -1   1   6     2957.33     3062.11    114.79 o 
   0   1   6      438.51      410.61     36.73 o 
   1   1   6     1401.68     1455.85     67.37 o 
   2   1   6     2196.54     2059.04     66.66 o 
   3   1   6      502.56      458.38     22.57 o 
   4   1   6      444.69      465.14     31.05 o 
   5   1   6     2100.91     2100.10    106.34 o 
   6   1   6       59.81       77.47     17.14 o 
   7   1   6       24.62       17.82      9.88 o 
  -5   2   6      163.50      117.42     24.02 o 
  -4   2   6     1249.72      987.83    246.26 o 
  -3   2   6      692.36      665.42     71.04 o 
  -2   2   6      317.54      320.97     25.10 o 
  -1   2   6     2834.03     2897.62    140.43 o 
   0   2   6     1153.86     1117.67     60.43 o 
   1   2   6       64.34       50.24     11.44 o 
   2   2   6     5420.90     5609.97    146.39 o 
   3   2   6     1036.64     1061.04     63.00 o 
   4   2   6      259.01      281.89     18.20 o 
   5   2   6     2458.64     2533.79     62.76 o 
   6   2   6     1129.80     1163.32     80.40 o 
   7   2   6      988.13      827.09     72.79 o 
  -4   3   6     1133.48      969.94    226.93 o 
  -3   3   6     1230.55     1145.27    157.11 o 
  -2   3   6      281.24      237.32     21.79 o 
  -1   3   6     2949.72     2984.94    179.48 o 
   0   3   6     1103.29     1201.46     44.89 o 
   1   3   6      298.71      334.39     17.59 o 
   2   3   6     2585.01     2581.82     91.32 o 
   3   3   6     1373.38     1346.15     99.78 o 
   4   3   6      422.81      481.23     46.04 o 
   5   3   6      676.82      664.67     58.32 o 
   6   3   6     1020.99     1139.30     81.20 o 
   7   3   6        2.42        1.64      6.25 o 
  -4   4   6     1364.71     1199.25    187.37 o 
  -3   4   6      623.48      609.84     37.34 o 
  -2   4   6       16.54       15.08      7.39 o 
  -1   4   6     1330.69     1371.19     53.56 o 
   0   4   6     2388.09     2505.37     72.94 o 
   1   4   6       84.19       95.29      9.61 o 
   2   4   6     1744.49     1464.95    208.02 o 
   3   4   6     1876.51     1707.44     34.46 o 
   4   4   6       31.64       40.60      8.76 o 
   5   4   6     2709.15     2702.53     83.26 o 
   6   4   6      597.08      623.82     40.82 o 
   7   4   6        5.20        4.66      4.32 o 
  -3   5   6     1146.50     1144.92     85.48 o 
  -2   5   6        3.54        3.90      2.22 o 
  -1   5   6     1212.66     1174.37     39.09 o 
   0   5   6     2051.99     2016.95     61.52 o 
   1   5   6        0.55        5.86      5.48 o 
   2   5   6     1394.97     1328.89     43.36 o 
   3   5   6     1549.29     1471.80     70.56 o 
   4   5   6       22.11       12.95      5.24 o 
   5   5   6      757.69      772.22     43.47 o 
   6   5   6      915.72      935.44     48.96 o 
   7   5   6       38.59       35.74     10.66 o 
  -3   6   6      837.43      856.94     48.57 o 
  -2   6   6      119.74      130.10     17.50 o 
  -1   6   6     1266.05     1258.66     68.62 o 
   0   6   6     1076.83     1115.25     45.57 o 
   1   6   6      120.99      135.66     13.28 o 
   2   6   6      962.67      939.89     69.63 o 
   3   6   6     1562.30     1339.59     81.16 o 
   4   6   6       52.61       43.56     13.56 o 
   5   6   6      854.94      795.41     59.32 o 
   6   6   6      478.18      437.36     55.52 o 
  -1   7   6      443.54      428.21     31.55 o 
   0   7   6      774.30      855.87     41.35 o 
   1   7   6      344.41      390.80     49.71 o 
   2   7   6      369.39      350.96     45.66 o 
   3   7   6     1227.68     1187.34     82.34 o 
   4   7   6       96.13       58.59     16.84 o 
   5   7   6        9.35       11.61      5.56 o 
   1   8   6      160.75      177.17     36.03 o 
   2   8   6      222.84      176.79     34.33 o 
   3   8   6     1211.94     1118.10     85.19 o 
  -2  -3   7       76.26       66.58     19.44 o 
  -1  -3   7      347.91      331.61     43.76 o 
   0  -3   7     1153.05     1153.99     76.15 o 
   1  -3   7       20.91       16.59      5.77 o 
   2  -3   7      870.15      911.00     64.72 o 
   3  -3   7      421.10      424.64     42.55 o 
  -3  -2   7      961.31      974.17     80.16 o 
  -2  -2   7      216.24      171.87     31.22 o 
  -1  -2   7      787.68      807.35     64.65 o 
   0  -2   7     1830.31     1761.94     92.52 o 
   1  -2   7      149.18      182.81     19.21 o 
   2  -2   7      784.53      732.57    105.97 o 
   3  -2   7     1764.53     1682.81     82.99 o 
   4  -2   7       60.69       81.85     17.65 o 
   5  -2   7      540.99      565.71     47.64 o 
  -3  -1   7      956.71      972.03     75.05 o 
  -2  -1   7      384.87      376.82     43.82 o 
  -1  -1   7      558.63      607.12     53.12 o 
   0  -1   7     1833.15     1952.44     94.80 o 
   1  -1   7      389.88      292.14     29.70 o 
   2  -1   7      441.78      332.46     23.46 o 
   3  -1   7     1785.02     1713.11     75.27 o 
   4  -1   7      665.99      653.29     47.54 o 
   5  -1   7      584.92      508.23     42.11 o 
   6  -1   7     1165.98     1216.75     68.77 o 
  -4   0   7      267.40      275.76     39.28 o 
  -3   0   7     1357.60     1457.26     88.41 o 
  -2   0   7      944.54      929.44     66.91 o 
  -1   0   7     1015.24     1075.45     69.67 o 
   0   0   7     1846.20     1959.41     92.36 o 
   1   0   7      800.14      796.88     53.86 o 
   2   0   7      403.61      427.42     40.98 o 
   3   0   7     2790.44     2825.37     91.95 o 
   4   0   7       54.54       56.49     12.57 o 
   5   0   7        0.92        8.00      4.69 o 
   6   0   7     1221.60     1296.76     54.05 o 
  -4   1   7       42.64       34.54     13.12 o 
  -3   1   7     1362.58     1444.99     57.70 o 
  -2   1   7      470.87      553.76     67.28 o 
  -1   1   7       11.55       14.94      7.22 o 
   0   1   7     2949.97     3003.43    116.48 o 
   1   1   7     1123.83     1007.50     59.89 o 
   2   1   7        0.50       24.46      8.29 o 
   3   1   7     2446.76     2470.53     63.91 o 
   4   1   7     2233.04     2122.60     80.23 o 
   5   1   7      401.55      415.79     26.95 o 
   6   1   7     1083.06     1111.31     46.21 o 
   7   1   7      801.64      899.90     78.13 o 
  -4   2   7        6.07       22.45     10.37 o 
  -3   2   7     2374.69     2324.52    124.50 o 
  -2   2   7     1009.76     1131.38     51.79 o 
  -1   2   7      130.12      150.61     17.50 o 
   0   2   7     1876.33     1774.16     84.89 o 
   1   2   7     2777.80     2670.35    102.68 o 
   2   2   7     1299.36     1401.65     67.15 o 
   3   2   7      576.82      558.80     62.79 o 
   4   2   7     1310.02     1333.84     83.73 o 
   5   2   7        4.12        4.43      8.85 o 
   6   2   7     1056.09     1127.30     82.66 o 
   7   2   7      190.36      227.30     38.64 o 
  -4   3   7       96.59       66.42     18.24 o 
  -3   3   7      237.53      234.15     23.60 o 
  -2   3   7     1870.67     1826.45    105.29 o 
  -1   3   7        0.02        3.70     11.16 o 
   0   3   7     1066.42     1147.53     47.71 o 
   1   3   7     1684.13     1664.39     58.46 o 
   2   3   7      817.34      897.47     81.53 o 
   3   3   7     3102.33     3349.51    127.18 o 
   4   3   7     1446.76     1433.91     85.40 o 
   5   3   7      131.99      150.78     28.30 o 
   6   3   7     1298.83     1420.08     96.20 o 
   7   3   7     1080.61     1102.65     59.54 o 
  -3   4   7      932.88      809.75     46.18 o 
  -2   4   7     1361.81     1344.82     59.32 o 
  -1   4   7      267.62      297.67     32.11 o 
   0   4   7     2700.20     2686.02     81.63 o 
   1   4   7     1165.84     1244.28     38.45 o 
   2   4   7       50.20       42.36      9.70 o 
   3   4   7      939.31      926.76     45.46 o 
   4   4   7     1670.24     1799.02     67.98 o 
   5   4   7        6.25        0.00      6.93 o 
   6   4   7      109.03      130.93     28.45 o 
   7   4   7     1005.63      977.11     57.77 o 
  -3   5   7      497.16      429.51     27.19 o 
  -2   5   7     1120.57     1088.15     54.84 o 
  -1   5   7       57.21       67.36     12.35 o 
   0   5   7      106.32      139.16     17.74 o 
   1   5   7     2697.02     2704.28    128.17 o 
   2   5   7      274.95      307.03     25.33 o 
   3   5   7      694.85      732.29     41.73 o 
   4   5   7     1467.12     1419.67     61.29 o 
   5   5   7      392.27      363.43     35.89 o 
   6   5   7      547.45      509.09     73.89 o 
  -2   6   7     1145.85     1199.45     57.72 o 
  -1   6   7      286.39      314.80     27.34 o 
   0   6   7      424.58      457.40     30.35 o 
   1   6   7     1336.11     1360.25     90.60 o 
   2   6   7      283.58      316.77     41.99 o 
   3   6   7      191.70      152.28     27.70 o 
   4   6   7     1053.07     1011.57     73.38 o 
   5   6   7      394.88      314.00     40.07 o 
   6   6   7      193.89      149.23     26.66 o 
  -1   7   7      466.84      447.14     38.77 o 
   0   7   7       38.45       44.31      9.08 o 
   1   7   7     1733.80     1850.61    117.38 o 
   2   7   7      330.01      386.47     50.09 o 
   3   7   7      127.31      134.72     27.78 o 
   4   7   7      956.03      854.71     70.99 o 
   5   7   7      392.07      362.43     44.46 o 
  -1  -2   8       34.74       35.61     14.53 o 
   0  -2   8       91.87       94.32     21.69 o 
   1  -2   8     1154.94     1125.44     52.73 o 
   2  -2   8      403.76      378.69     27.68 o 
   3  -2   8      192.59      190.98     29.62 o 
  -2  -1   8     1001.83     1231.78     84.95 o 
  -1  -1   8      834.09      920.27     70.38 o 
   0  -1   8       83.61       89.05     20.69 o 
   1  -1   8     1888.24     1739.92     88.89 o 
   2  -1   8      632.56      667.13     82.51 o 
   3  -1   8      116.30      125.00     14.31 o 
   4  -1   8      848.25      875.61     59.82 o 
   5  -1   8      829.56      818.98     57.82 o 
  -3   0   8       23.85       27.67     12.18 o 
  -2   0   8     1010.23     1124.42     77.76 o 
  -1   0   8      640.14      803.44     62.89 o 
   0   0   8        3.55       36.28     12.40 o 
   1   0   8     1370.86     1360.53     77.18 o 
   2   0   8     1406.33     1070.06     63.47 o 
   3   0   8        8.87       14.58      4.77 o 
   4   0   8     1304.17     1269.28     46.47 o 
   5   0   8      933.42      967.17     59.54 o 
   6   0   8       14.70        1.91      6.12 o 
  -3   1   8        2.73       25.94     11.41 o 
  -2   1   8      894.43     1004.59     50.26 o 
  -1   1   8     2551.74     2436.93    112.42 o 
   0   1   8      216.96      194.36     29.14 o 
   1   1   8     1203.09     1170.33     70.23 o 
   2   1   8     1219.66      985.38     61.12 o 
   3   1   8       11.18        6.28      4.54 o 
   4   1   8     1311.44     1277.25     67.12 o 
   5   1   8      626.91      689.34     57.64 o 
   6   1   8       13.84       21.07     11.71 o 
  -3   2   8        4.83        4.26      5.18 o 
  -2   2   8      426.38      436.49     33.48 o 
  -1   2   8      937.36     1086.09     65.41 o 
   0   2   8      442.71      370.22     39.64 o 
   1   2   8     1045.74      938.74     62.39 o 
   2   2   8     1757.15     1747.38     82.89 o 
   3   2   8      381.15      326.35     33.03 o 
   4   2   8      976.40     1090.26     78.18 o 
   5   2   8     1503.63     1455.74     55.16 o 
   6   2   8      143.29      165.08     33.03 o 
  -3   3   8      927.32      832.67     73.17 o 
  -2   3   8     1770.63     1768.55     71.02 o 
  -1   3   8     1366.62     1371.03    130.68 o 
   0   3   8      173.80      221.72     18.62 o 
   1   3   8      964.97     1102.88    122.05 o 
   2   3   8     2424.35     2422.27     72.61 o 
   3   3   8        3.14        0.96      2.02 o 
   4   3   8      452.01      491.92     50.87 o 
   5   3   8     1082.87     1081.79     81.39 o 
   6   3   8      120.09      131.25     29.50 o 
  -3   4   8        2.12        9.17      6.66 o 
  -2   4   8       16.85       31.18      9.15 o 
  -1   4   8     1542.11     1460.21     68.33 o 
   0   4   8      307.18      328.21     28.39 o 
   1   4   8      135.60      158.98     19.02 o 
   2   4   8     1714.77     1894.51     54.26 o 
   3   4   8      608.71      629.48     39.91 o 
   4   4   8      128.97      173.40     30.72 o 
   5   4   8     1650.31     1878.83    111.79 o 
   6   4   8      336.67      317.22     46.54 o 
  -2   5   8      170.45      171.73     22.51 o 
  -1   5   8     1314.56     1326.41     63.17 o 
   0   5   8      904.58      933.24     50.72 o 
   1   5   8      585.72      521.72     56.97 o 
   2   5   8     1102.25     1155.51     75.12 o 
   3   5   8      754.17      814.21     45.75 o 
   4   5   8      300.89      273.01     27.29 o 
   5   5   8      918.20     1016.61    100.30 o 
   6   5   8      276.41      307.68     31.50 o 
  -1   6   8      841.69      891.99     49.11 o 
   0   6   8      499.59      609.12     37.67 o 
   1   6   8       12.96       19.37     11.13 o 
   2   6   8      956.04      976.39     79.75 o 
   3   6   8      767.22      727.93     66.85 o 
   4   6   8       27.28       36.65     10.43 o 
   5   6   8      755.01      722.67     48.23 o 
   1   7   8        7.13       13.04      9.65 o 
   2   7   8      835.97      870.29     79.30 o 
   3   7   8      577.90      566.40     61.91 o 
   4   7   8        0.19       10.09      7.85 o 
   0  -1   9      882.54      933.64     71.22 o 
   1  -1   9        0.32        0.75      1.83 o 
   2  -1   9      801.24      655.99     52.00 o 
   3  -1   9      932.89      996.10     72.07 o 
  -1   0   9      898.27     1047.36     77.14 o 
   0   0   9      743.66      838.37     66.65 o 
   1   0   9      115.90      122.45     23.93 o 
   2   0   9      696.84      607.81     50.56 o 
   3   0   9     1108.23     1000.35     79.95 o 
   4   0   9       33.89       59.77     15.94 o 
  -2   1   9       82.31       87.90     15.41 o 
  -1   1   9      286.35      312.06     40.94 o 
   0   1   9     1352.43     1385.87     86.42 o 
   1   1   9      273.22      265.25     35.05 o 
   2   1   9      613.70      528.48     47.56 o 
   3   1   9     1337.75     1203.71     68.69 o 
   4   1   9      267.24      253.70     21.70 o 
   5   1   9      568.51      616.97     89.50 o 
  -2   2   9      230.14      263.63     27.35 o 
  -1   2   9      351.12      362.70     31.30 o 
   0   2   9     1649.12     1643.74     93.34 o 
   1   2   9      343.84      395.89     42.84 o 
   2   2   9      663.96      599.10     50.73 o 
   3   2   9      935.34      905.51     61.20 o 
   4   2   9      387.56      441.66     52.10 o 
   5   2   9      198.46      226.62     38.49 o 
  -2   3   9      279.65      346.95     31.91 o 
  -1   3   9       84.53       77.56     14.74 o 
   0   3   9     1205.78     1255.86    109.64 o 
   1   3   9      400.25      452.08     30.82 o 
   2   3   9        6.86       12.64      5.09 o 
   3   3   9     1710.29     1747.49     66.09 o 
   4   3   9      504.45      568.08     57.45 o 
   5   3   9      102.47      102.12     25.34 o 
   6   3   9      711.34      712.73     72.65 o 
  -1   4   9       75.60       54.04     12.28 o 
   0   4   9     1468.89     1516.11     67.56 o 
   1   4   9      720.34      778.23     47.40 o 
   2   4   9       62.66       74.99     10.05 o 
   3   4   9     1365.18     1590.03    152.09 o 
   4   4   9      738.69      858.00     72.91 o 
   5   4   9      103.73      110.61     27.21 o 
   6   4   9      572.45      624.79     69.77 o 
  -1   5   9       46.70       43.60     11.56 o 
   0   5   9      435.02      473.95     38.18 o 
   1   5   9      923.07      989.31     54.36 o 
   2   5   9        8.73       21.64     13.55 o 
   3   5   9      657.75      718.49     44.66 o 
   4   5   9      569.47      606.19     43.41 o 
   5   5   9        5.32        0.64      5.48 o 
   0   6   9      614.27      607.03     71.89 o 
   1   6   9     1040.99      935.96     84.40 o 
   2   6   9       19.09        0.24      1.27 o 
   3   6   9      650.27      656.58     68.01 o 
   4   6   9      788.20      782.59     71.76 o 
   0   1  10      199.39      199.94     33.12 o 
   1   1  10      900.36      948.30     72.11 o 
   2   1  10      114.50      119.43     23.44 o 
   3   1  10        4.38        0.00      1.76 o 
   0   2  10        4.23        0.00      1.29 o 
   1   2  10     1018.54      968.39     73.47 o 
   2   2  10     1107.41      916.81     68.16 o 
   3   2  10      263.03      243.18     33.25 o 
   4   2  10      704.57      714.18     70.45 o 
   0   3  10        6.19       10.73      5.49 o 
   1   3  10      677.15      712.63     72.59 o 
   2   3  10      863.06      900.16    102.16 o 
   3   3  10        0.46        1.97      9.46 o 
   4   3  10      628.97      616.32     63.14 o 
   0   4  10        8.00        0.00      8.79 o 
   1   4  10      706.01      713.36     47.46 o 
   2   4  10      821.70      911.33     52.73 o 
   3   4  10        6.50        0.69      4.08 o 
   4   4  10      281.14      329.70     45.92 o 
   1   5  10      507.20      521.35     41.48 o 
   2   5  10      579.90      711.79     72.56 o 
   3   5  10      589.73      549.33     62.99 o 
   4   5  10     1041.53     1052.20     60.36 o 
                                                 
